# Supplementary material for: The Quality of Eggs Derived from Japanese Quail Fed with the Fermented and Non-Fermented Rapeseed Meal
Source: Foods. 2022 Aug 18;11(16):2492. doi: 10.3390/foods11162492 (PMC9407498; doi:10.3390/foods11162492)
Supplement: Supplementary file 1 [file foods-11-02492-s001.zip]

Archive with 1 entries (1 files):
- foods-1861438-supplementary.pdf
